# Supplementary material for: Copper-Catalyzed Azide–Alkyne Cycloaddition (CuAAC) by Functionalized NHC-Based Polynuclear Catalysts: Scope and Mechanistic Insights
Source: Organometallics. 2022 Jul 15;41(15):2154–69. doi: 10.1021/acs.organomet.2c00246 (PMC9374069; doi:10.1021/acs.organomet.2c00246)
Supplement: Supplementary file 2 — om2c00246_si_002.xyz [file om2c00246_si_002.xyz]

54
A.xyz
 Br                -0.46717300    1.68959900    2.35971000
 C                  2.32136400   -0.54832600    0.37377200
 N                  3.67239600   -0.47520400    0.23335900
 N                  2.11996500   -1.59482800    1.21564800
 Cu                 0.96117000    0.54852900   -0.44552200
 C                  4.29985000   -1.46631900    0.97704000
 H                  5.37421100   -1.59612700    1.01683200
 C                  3.31669900   -2.17560800    1.59719800
 H                  3.36788400   -3.02653700    2.27010900
 C                  4.35866100    0.53090800   -0.64041800
 C                  3.93302100    0.27893100   -2.09374400
 C                  3.94508300    1.93842900   -0.18938200
 C                  5.87580000    0.37505700   -0.50822400
 H                  4.19240500   -0.74483500   -2.40317900
 H                  4.44507700    0.98798100   -2.76080200
 H                  2.84792800    0.41720700   -2.20928300
 H                  2.86552300    2.09558600   -0.33148700
 H                  4.48056000    2.69053600   -0.78703500
 H                  4.18536700    2.09520500    0.87277300
 H                  6.21391000    0.53734500    0.52596300
 H                  6.36147000    1.12970500   -1.14208100
 H                  6.21844500   -0.61391000   -0.84641100
 C                  0.79791200   -2.04032000    1.65449300
 H                  0.29293800   -1.20374900    2.15753400
 H                  0.94712700   -2.85286800    2.37601500
 C                 -0.05606700   -2.51371400    0.50159700
 C                  0.10893000   -3.77865100   -0.06583000
 N                 -0.97139700   -1.65100500    0.03026300
 C                 -1.77103000   -1.99679700   -0.99299700
 C                 -1.66541800   -3.24766700   -1.60415700
 C                 -2.74481800   -0.94286100   -1.46686600
 H                 -2.33085400   -3.50919500   -2.42856100
 C                 -0.70528500   -4.14653200   -1.13815000
 H                 -0.60185500   -5.13158600   -1.59763300
 H                  0.85818500   -4.46371700    0.33392100
 H                 -2.20825700   -0.29380800   -2.17865100
 H                 -3.57215300   -1.42172300   -2.01985400
 N                 -3.20985700   -0.08601900   -0.36844300
 C                 -4.07650100   -0.81566200    0.58923800
 H                 -4.18687400   -0.18386200    1.48217000
 H                 -3.51958200   -1.70615400    0.91591100
 C                 -5.45453800   -1.23027900    0.07542900
 H                 -5.39132700   -1.87294400   -0.81607100
 H                 -6.08342700   -0.36212000   -0.17284300
 H                 -5.97466700   -1.80311500    0.85832900
 C                 -3.80998600    1.15870800   -0.88980600
 H                 -4.71997900    0.93502400   -1.47944100
 H                 -3.07352000    1.58619200   -1.58401200
 C                 -4.11955100    2.17597600    0.19752700
 H                 -3.21930700    2.37125200    0.80175600
 H                 -4.92419000    1.84513700    0.87165700
 H                 -4.44261700    3.12193200   -0.26299800
 Cu                -1.35632400    0.28716500    0.70086900
 Br                -0.26269700    1.85485200   -1.92839000
68
B.xyz
 Br                -1.46131300   -0.74883600   -2.37811900
 C                  1.98127800    1.72005100   -0.49224700
 N                  3.03080000    2.31162900    0.14634700
 N                  1.26756400    2.75928600   -1.00195100
 Cu                 1.48447400   -0.20009100   -0.58052300
 C                  2.95069800    3.69715100    0.04840100
 H                  3.68127600    4.36782100    0.48419600
 C                  1.83829100    3.97940400   -0.67774800
 H                  1.41819400    4.92925400   -0.99508500
 C                  4.05330700    1.61690200    0.99112900
 C                  3.50590700    1.55041300    2.42461800
 C                  4.32225200    0.20732400    0.45806400
 C                  5.36398700    2.41540000    0.94942400
 H                  3.31411900    2.56160400    2.81535600
 H                  4.23601400    1.05832800    3.08492600
 H                  2.56810800    0.97631900    2.44692500
 H                  3.45044800   -0.44930200    0.57945000
 H                  5.14872600   -0.23429300    1.03329200
 H                  4.60676500    0.22666800   -0.60353800
 H                  5.70851600    2.55834100   -0.08594500
 H                  6.13726600    1.85744500    1.49566500
 H                  5.27366000    3.39870300    1.43174400
 C                 -0.00474700    2.63033200   -1.70505700
 H                 -0.09978900    1.59225700   -2.04933900
 H                  0.00609700    3.29899000   -2.57606900
 C                 -1.16891700    2.96370600   -0.79890800
 C                 -1.80348000    4.20872700   -0.84817800
 N                 -1.53883300    2.01980100    0.08003500
 C                 -2.53986500    2.26327400    0.94356300
 C                 -3.21328100    3.48686600    0.96015800
 C                 -2.89235300    1.12585700    1.87326900
 H                 -4.02694500    3.65066400    1.66856800
 C                 -2.83870500    4.47495400    0.04891500
 H                 -3.35325300    5.43788500    0.03167500
 H                 -1.48910900    4.95424100   -1.58041700
 H                 -2.06126700    0.98992500    2.58453100
 H                 -3.78812700    1.38856900    2.46551400
 N                 -3.04029900   -0.13261900    1.13479800
 C                 -4.15937700   -0.10335200    0.17224300
 H                 -4.05496900   -0.98010000   -0.48091000
 H                 -4.00094000    0.76603300   -0.48261500
 C                 -5.56574300   -0.05213400    0.76863400
 H                 -5.71697500    0.83282100    1.40634800
 H                 -5.79486600   -0.94639000    1.36844100
 H                 -6.30560700   -0.00136800   -0.04523800
 C                 -3.05860300   -1.28569700    2.04825100
 H                 -3.93917900   -1.24513400    2.72025200
 H                 -2.16776500   -1.19085700    2.68604400
 C                 -3.00514100   -2.62446500    1.32736800
 H                 -2.14642300   -2.64950200    0.64057900
 H                 -3.91991800   -2.83279000    0.75233000
 H                 -2.88217000   -3.43584100    2.06085000
 Cu                -1.13484300   -0.07676700   -0.05703600
 Br                 0.52465000   -0.95892600    1.59795800
 C                  2.36977400   -1.17843400   -2.18494900
 C                  1.91409200   -2.11901300   -1.52606000
 H                  2.84972500   -0.59305400   -2.95321200
 C                  1.49308400   -3.31429100   -0.85386900
 C                  0.15873300   -3.75499500   -0.94213500
 C                  2.41215700   -4.03370900   -0.06499000
 C                  2.00032100   -5.17632300    0.62063300
 C                  0.67343800   -5.61174900    0.53049600
 C                 -0.24143100   -4.89862700   -0.25249400
 H                 -1.27970300   -5.23184300   -0.31957500
 H                 -0.55027200   -3.17221900   -1.53246400
 H                  3.44291900   -3.68241800    0.01191500
 H                  0.35265100   -6.50438900    1.07260300
 H                  2.71803900   -5.72797400    1.23224500
68
TS_BC.xyz
 Br                 0.69651600    0.57726200    2.64300700
 Cu                -0.86063500    1.33687700    0.68220900
 Cu                 0.03378500   -1.06302800    1.02634800
 Br                -2.53537000    2.78691700    1.53150300
 C                  0.15732100    0.40975100   -0.84143300
 C                 -3.04042800    0.14596200   -4.41190000
 C                 -1.97850900    0.08968800   -3.51073200
 C                 -4.16671500    0.92691800   -4.12610400
 H                 -2.99004400   -0.42347300   -5.34294700
 C                 -4.22409100    1.65126000   -2.93047600
 H                 -4.99830800    0.96794100   -4.83331300
 C                 -3.16780100    1.60116200   -2.02031600
 H                 -5.10285900    2.25908200   -2.70216700
 C                 -2.02931200    0.81979600   -2.30187700
 H                 -3.21143400    2.15091700   -1.07781800
 H                 -1.09856400   -0.51856300   -3.72957100
 C                 -0.92625300    0.72075200   -1.38863500
 C                  2.94488900    0.28688300   -0.42261700
 H                  1.41850900    0.29485500   -0.65800000
 N                  3.78454300    1.32214200   -0.66381100
 N                  3.72007200   -0.65720300    0.16299400
 C                  5.07203300    1.03184200   -0.22860200
 H                  5.90807700    1.71434400   -0.32460500
 C                  5.03081400   -0.22451100    0.29540000
 H                  5.81063000   -0.83636100    0.73993600
 C                  3.31703600    2.61375700   -1.25495800
 C                  4.51377200    3.54008300   -1.48455300
 C                  2.63029600    2.31366700   -2.59407900
 C                  2.33675600    3.26095800   -0.26547600
 H                  5.01647900    3.80305100   -0.54222500
 H                  4.15372500    4.47287600   -1.94046500
 H                  5.24936800    3.09229300   -2.16942600
 H                  3.32736000    1.81135800   -3.28195900
 H                  2.30097600    3.25488400   -3.05869200
 H                  1.74830300    1.67488000   -2.45514500
 H                  1.46535500    2.61578000   -0.08901600
 H                  1.97977500    4.22179100   -0.66512800
 H                  2.82831200    3.44533800    0.70164500
 C                  3.21626500   -1.92431500    0.69350400
 H                  2.64041500   -1.72154100    1.60845500
 H                  4.08553000   -2.54152000    0.95307600
 C                  2.33043200   -2.65436600   -0.28612500
 C                  2.85408200   -3.45963800   -1.29965800
 N                  1.00667200   -2.48804000   -0.13976400
 C                  0.14563900   -3.10586200   -0.96351800
 C                  0.59720900   -3.94323300   -1.98656600
 C                 -1.32537100   -2.79642700   -0.77939300
 H                 -0.12076200   -4.44784800   -2.63529400
 C                  1.97093400   -4.11313700   -2.16085900
 H                  2.35067900   -4.75731500   -2.95647200
 H                  3.93399200   -3.57701700   -1.40238200
 H                 -1.57675300   -1.97316900   -1.46612800
 H                 -1.92815100   -3.66403900   -1.10120600
 N                 -1.65186300   -2.35223800    0.57998100
 C                 -1.58345800   -3.46146700    1.56318700
 H                 -1.60650500   -3.01515600    2.56734700
 H                 -0.59029900   -3.92196200    1.45830500
 C                 -2.66664800   -4.53281800    1.44806900
 H                 -2.66980500   -5.02079700    0.46148600
 H                 -3.67275000   -4.12671100    1.63170500
 H                 -2.48235900   -5.31436800    2.20088700
 C                 -2.93046500   -1.61088800    0.59935900
 H                 -3.75654800   -2.24951800    0.23170000
 H                 -2.82619900   -0.78796400   -0.12157400
 C                 -3.27338000   -1.03838700    1.96508300
 H                 -2.42545300   -0.45955000    2.36116800
 H                 -3.54227500   -1.81681900    2.69449500
 H                 -4.12613400   -0.35078000    1.87116800
68
C.xyz
 Br                -1.08044900   -1.58925800    2.49250100
 C                 -0.69010700    1.86806900    1.75263600
 N                 -1.11191400    2.85203600    0.95065500
 N                  0.64957100    1.90194000    1.79885500
 Cu                 1.11004700    1.12931800   -1.54150500
 C                 -0.00410900    3.51539900    0.44821500
 H                 -0.08311800    4.34375600   -0.24683500
 C                  1.10317500    2.91660400    0.97815200
 H                  2.15925600    3.10862500    0.81934000
 C                 -2.53838400    3.21396800    0.65329400
 C                 -2.71385400    3.25375600   -0.86945400
 C                 -3.45422500    2.15573800    1.26955300
 C                 -2.80451200    4.58829400    1.28114700
 H                 -2.09993100    4.04187200   -1.32896700
 H                 -3.76566000    3.47059100   -1.10307300
 H                 -2.43848700    2.28905000   -1.31346000
 H                 -3.23240200    1.15337700    0.88135000
 H                 -4.49305500    2.39632300    1.00642800
 H                 -3.38291600    2.14357000    2.36713100
 H                 -2.64697600    4.55821600    2.36961500
 H                 -3.84639300    4.88109200    1.08722500
 H                 -2.14920400    5.36083200    0.85260400
 C                  1.48674400    0.99285300    2.58501800
 H                  0.80678100    0.27993100    3.07368600
 H                  2.00960700    1.57837000    3.35162100
 C                  2.47427300    0.23531700    1.73176900
 C                  3.84599800    0.33064600    1.96895700
 N                  1.97226700   -0.54740800    0.76452300
 C                  2.80407000   -1.27452400    0.00107200
 C                  4.18794600   -1.24508400    0.19021100
 C                  2.16795500   -2.08723100   -1.09806900
 H                  4.83330700   -1.85693800   -0.44175100
 C                  4.71758500   -0.42647000    1.18443100
 H                  5.79562700   -0.37758100    1.34960900
 H                  4.22018600    0.98357700    2.75869200
 H                  1.90457100   -1.38765600   -1.91105000
 H                  2.90997300   -2.79269100   -1.51597700
 N                  0.93743400   -2.73845700   -0.65772300
 C                  1.17073400   -3.75331600    0.38581600
 H                  0.19383800   -4.02476600    0.80792700
 H                  1.71149500   -3.25661400    1.20485900
 C                  1.92742300   -5.00880500   -0.04826000
 H                  2.93172400   -4.77721700   -0.43597800
 H                  1.38584900   -5.57116900   -0.82457000
 H                  2.05513400   -5.67780300    0.81694600
 C                  0.15415800   -3.20974600   -1.80919000
 H                  0.74023500   -3.92516700   -2.42162900
 H                 -0.02790300   -2.32792000   -2.44184300
 C                 -1.17923000   -3.83071600   -1.41998000
 H                 -1.72853800   -3.16523700   -0.73967400
 H                 -1.06099100   -4.80812700   -0.92876000
 H                 -1.79405500   -3.98309700   -2.31980100
 Cu                -0.11483100   -0.91784200    0.30399800
 Br                 3.22219900    2.00224100   -1.87583100
 C                 -0.56173800    0.33648900   -1.33139000
 C                 -1.65151800   -0.23044100   -1.08819100
 H                 -1.29596700    1.13106500    2.27350300
 C                 -3.03616500   -0.60485100   -1.18033700
 C                 -3.69085300   -1.33053100   -0.16423400
 C                 -3.78087000   -0.21156100   -2.31518200
 C                 -5.13303000   -0.53356000   -2.42528400
 C                 -5.77299700   -1.25325300   -1.40905500
 C                 -5.04488900   -1.64762900   -0.28163500
 H                 -5.53693100   -2.20812100    0.51729900
 H                 -3.12335500   -1.62605700    0.72005600
 H                 -3.28213100    0.35021500   -3.10739100
 H                 -6.83265000   -1.50437700   -1.49671200
 H                 -5.69240900   -0.22039100   -3.31037700
85
D.xyz
 Br                -1.97313300   -0.23118600   -3.08158200
 C                 -1.81941000   -2.59558400   -0.37979700
 N                 -2.25749300   -3.02860000    0.80882600
 N                 -0.80912800   -3.38511200   -0.77145200
 Cu                 0.18869500   -0.26773400    1.20588200
 C                 -1.48565000   -4.11380500    1.19461300
 H                 -1.63182000   -4.62968600    2.13675800
 C                 -0.57637200   -4.33641100    0.20288300
 H                  0.21429000   -5.07470700    0.11554200
 C                 -3.35771500   -2.41574000    1.62503200
 C                 -4.28519800   -3.54195600    2.09463800
 C                 -2.70553500   -1.69421000    2.81100400
 C                 -4.12751000   -1.42550500    0.74887700
 H                 -4.69647800   -4.09461400    1.23688900
 H                 -5.12058300   -3.10426000    2.65914000
 H                 -3.77170700   -4.25142500    2.75923000
 H                 -2.13905600   -2.39347500    3.44311000
 H                 -3.48433300   -1.22288400    3.42776000
 H                 -2.02090000   -0.91304900    2.45045000
 H                 -3.48555700   -0.59828100    0.41932600
 H                 -4.94616900   -0.99674000    1.34281800
 H                 -4.56703500   -1.92303500   -0.12853900
 C                 -0.05830400   -3.22827100   -2.02116700
 H                 -0.65781200   -2.57919200   -2.67493600
 H                  0.03491600   -4.21950100   -2.48087200
 C                  1.30464300   -2.60995600   -1.81352600
 C                  2.46681900   -3.37818900   -1.90015300
 N                  1.34361400   -1.29152100   -1.56772000
 C                  2.52756600   -0.67470000   -1.42104800
 C                  3.73348600   -1.37534600   -1.50910000
 C                  2.48899600    0.79985800   -1.10858400
 H                  4.67734100   -0.84153500   -1.39529000
 C                  3.70270500   -2.74866700   -1.74027600
 H                  4.62940300   -3.32197400   -1.80774300
 H                  2.40180600   -4.44881800   -2.09982400
 H                  2.32414500    0.89903600   -0.02363800
 H                  3.47615900    1.25015700   -1.30934200
 N                  1.39105900    1.48777800   -1.78606500
 C                  1.55670000    1.52340000   -3.25093100
 H                  0.60047400    1.84600700   -3.68527900
 H                  1.69714200    0.48496600   -3.58581300
 C                  2.69697400    2.39509000   -3.77770900
 H                  3.67571800    2.08343700   -3.38095400
 H                  2.55359800    3.45792200   -3.52915200
 H                  2.74484300    2.31470900   -4.87477800
 C                  1.13763800    2.79933200   -1.16811600
 H                  2.03968900    3.44166700   -1.21735000
 H                  0.94948600    2.60570200   -0.10432800
 C                 -0.06119600    3.52540500   -1.75878900
 H                 -0.93245400    2.85577500   -1.79117400
 H                  0.13231900    3.90096000   -2.77495700
 H                 -0.31479300    4.38939800   -1.12611900
 Cu                -0.26097500    0.06072100   -1.23954100
 Br                 1.49885700   -2.04656000    2.02516600
 C                 -1.19637500    0.79891300    0.38903500
 C                 -2.13997600    1.59108100    0.51839200
 H                 -2.21051600   -1.77176300   -0.97537400
 C                 -3.30124800    2.41650100    0.49418400
 C                 -4.23471500    2.26660900   -0.55913600
 C                 -3.55903700    3.38244600    1.49171400
 C                 -4.71331700    4.16451400    1.43901300
 C                 -5.63067000    4.00591200    0.39383900
 C                 -5.38335200    3.05588300   -0.60474700
 H                 -6.09321900    2.92964300   -1.42629000
 H                 -4.02999700    1.52916300   -1.33874700
 H                 -2.83886500    3.51020900    2.30166200
 H                 -6.53298200    4.62084500    0.35651700
 H                 -4.89869600    4.90639000    2.21993300
 N                  1.00962100    1.39701300    2.61016200
 C                  2.33582600    1.28334400    3.26148100
 C                  3.47166600    1.57327600    2.30658600
 H                  2.39201500    0.24515500    3.60717600
 H                  2.37093500    1.95452800    4.13451400
 C                  3.67348200    2.86972000    1.80705400
 C                  4.32447300    0.54281800    1.88851000
 C                  5.37006100    0.80565100    0.99810300
 C                  5.56168400    2.09773200    0.50127000
 C                  4.70627300    3.12955400    0.90386900
 H                  3.01867200    3.68528800    2.12460300
 H                  4.84858900    4.14149800    0.51780300
 H                  4.14798500   -0.47317600    2.24678800
 H                  6.37279100    2.30134400   -0.20162300
 H                  6.03243000   -0.00504900    0.68567200
 N                  0.48528300    2.50477600    2.53380000
 N                 -0.13530800    3.44447300    2.36601800
85
TSDE.xyz
 Br                 1.07611300    2.83732500   -2.22559500
 C                  1.76863000    1.09025100    2.37102100
 N                  2.72743500    0.18429200    2.13643300
 N                  1.87649000    2.06773100    1.45870700
 Cu                -0.35344300   -0.90136600    0.62269400
 C                  3.45170300    0.58782100    1.02616500
 H                  4.25580400   -0.00392500    0.60490300
 C                  2.91977400    1.76903300    0.60246200
 H                  3.14248400    2.38983100   -0.25891300
 C                  3.00212000   -1.06875300    2.91957800
 C                  4.49453600   -1.07507300    3.27445300
 C                  2.15831700   -1.05797700    4.19454100
 C                  2.63553100   -2.27013100    2.04162500
 H                  5.13093400   -1.13391000    2.38009800
 H                  4.71008500   -1.95648200    3.89478800
 H                  4.76625500   -0.17362600    3.84345800
 H                  2.39784300   -0.19110100    4.82880300
 H                  2.38520400   -1.96786000    4.76709400
 H                  1.08245200   -1.06052000    3.96805600
 H                  1.56566100   -2.25841400    1.79532500
 H                  2.86213400   -3.19825100    2.58568800
 H                  3.20370800   -2.27176000    1.10123200
 C                  1.08822600    3.30639700    1.40645600
 H                  1.25476500    3.72251600    0.40209300
 H                  1.48255700    4.00451400    2.15633000
 C                 -0.39343700    3.10329200    1.60435100
 C                 -1.07939900    3.76062600    2.62572300
 N                 -1.02620300    2.31756500    0.71921100
 C                 -2.35486100    2.15876600    0.79161700
 C                 -3.11481900    2.81609700    1.76486600
 C                 -2.97978500    1.17590600   -0.16892000
 H                 -4.19769200    2.68299500    1.78768900
 C                 -2.46768200    3.61822500    2.70038400
 H                 -3.03438100    4.13055800    3.48037000
 H                 -0.53635700    4.38208700    3.33922900
 H                 -2.90655400    0.18398100    0.30632000
 H                 -4.05956400    1.39015000   -0.26943000
 N                 -2.28353600    1.11507200   -1.45126300
 C                 -2.54036300    2.30682000   -2.28176800
 H                 -1.79263200    2.32181100   -3.08586200
 H                 -2.31394200    3.18478300   -1.65835700
 C                 -3.94761600    2.43014000   -2.86664000
 H                 -4.17413600    1.61612700   -3.57227000
 H                 -4.03266800    3.37924400   -3.41835500
 H                 -4.72753200    2.43050600   -2.08916200
 C                 -2.53063600   -0.16766900   -2.13174400
 H                 -3.60642000   -0.30074300   -2.35206500
 H                 -2.26735600   -0.95985100   -1.41680600
 C                 -1.70991100   -0.35048600   -3.39809200
 H                 -0.64303200   -0.17771800   -3.19228800
 H                 -2.02266400    0.32912700   -4.20535100
 H                 -1.83135900   -1.38122600   -3.76448700
 Cu                -0.10107200    1.15097100   -0.76836700
 Br                -1.40227300   -0.58844600    2.75351600
 C                  0.88087400   -0.53414400   -0.80346200
 C                  1.81978700   -1.22432000   -1.29678400
 H                  1.00581000    1.03911700    3.14088800
 C                  3.13631300   -1.25724700   -1.88854200
 C                  3.98837600   -2.37673400   -1.81014600
 C                  3.61984300   -0.08342200   -2.51212300
 C                  4.91209700   -0.03916600   -3.03337700
 C                  5.75283700   -1.15599200   -2.94472300
 C                  5.28355200   -2.32127900   -2.33078900
 H                  5.93207900   -3.19776400   -2.25439000
 H                  3.62617600   -3.28646300   -1.33299000
 H                  2.96495100    0.78938600   -2.57027300
 H                  6.76650900   -1.11694400   -3.35070100
 H                  5.26853200    0.87719600   -3.51123600
 N                 -0.48829300   -2.90441100    0.27213400
 C                 -1.63019800   -3.69244600    0.75979400
 C                 -2.89000900   -3.34558600   -0.00444700
 H                 -1.75547200   -3.44376600    1.82154900
 H                 -1.40161300   -4.76552200    0.67488500
 C                 -3.04696300   -3.76627700   -1.33414200
 C                 -3.88158800   -2.54251700    0.57412900
 C                 -5.01429300   -2.17278700   -0.15876200
 C                 -5.16452700   -2.59972900   -1.48049900
 C                 -4.17609700   -3.39802700   -2.06808600
 H                 -2.27360400   -4.38324200   -1.79991700
 H                 -4.28550900   -3.73188100   -3.10270400
 H                 -3.74939000   -2.18835400    1.59856900
 H                 -6.04596000   -2.30683300   -2.05582400
 H                 -5.77700900   -1.54099800    0.30289900
 N                  0.29969300   -3.45414300   -0.54974600
 N                  1.22091000   -3.26149600   -1.24781200
85
TS_DE'.xyz
 Br                -0.61769500   -0.51388500    3.22884200
 C                 -1.66896400   -2.72895700    0.73251900
 N                 -1.20554700   -3.36235000   -0.34956700
 N                 -2.80641300   -2.10004000    0.40316900
 Cu                -0.57195500    0.05797500   -1.65585400
 C                 -2.06280800   -3.10700800   -1.40973700
 H                 -1.88904500   -3.49048600   -2.40871100
 C                 -3.06668200   -2.31264200   -0.93626800
 H                 -3.90855100   -1.85465800   -1.44337500
 C                  0.00924900   -4.24107500   -0.41255900
 C                  0.78601600   -4.09145100    0.89666800
 C                 -0.47490500   -5.68569400   -0.59191600
 C                  0.86097300   -3.79189700   -1.60544700
 H                  1.04713000   -3.04367800    1.09117300
 H                  1.72029400   -4.66296200    0.82083500
 H                  0.21838700   -4.48847200    1.75119500
 H                 -1.10909800   -5.99392900    0.25257100
 H                  0.39432300   -6.35757100   -0.63844000
 H                 -1.04773500   -5.80393300   -1.52354300
 H                  0.33872300   -3.94848900   -2.56022800
 H                  1.78422200   -4.38736400   -1.63045200
 H                  1.12437100   -2.73160000   -1.51389200
 C                 -3.62907000   -1.32423300    1.33524200
 H                 -3.06977700   -1.27679500    2.28120600
 H                 -4.57203000   -1.86194400    1.49710700
 C                 -3.89941700    0.07661500    0.84617900
 C                 -5.20609800    0.52255900    0.64432100
 N                 -2.83759100    0.87324600    0.64903400
 C                 -3.02451100    2.14269200    0.25406000
 C                 -4.30460900    2.66807900    0.05678200
 C                 -1.78363200    2.95607800   -0.01312600
 H                 -4.42015800    3.70927300   -0.24827300
 C                 -5.41143700    1.84524100    0.24687600
 H                 -6.42252100    2.22629200    0.09048600
 H                 -6.04539300   -0.15564900    0.80486900
 H                 -1.42918100    2.67468100   -1.01956900
 H                 -2.04511500    4.02983500   -0.05818700
 N                 -0.71976000    2.66114400    0.94078900
 C                 -1.04416300    3.10768200    2.30795800
 H                 -0.32329100    2.63809700    2.99024100
 H                 -2.01876400    2.66876200    2.56810500
 C                 -1.08030800    4.61948900    2.53293000
 H                 -0.10045300    5.08759900    2.35180300
 H                 -1.35954200    4.82889000    3.57730300
 H                 -1.81919600    5.12022800    1.88802600
 C                  0.58792200    3.11471500    0.44247400
 H                  0.58375900    4.20575600    0.24212600
 H                  0.74567600    2.61861300   -0.52729900
 C                  1.73215600    2.75454600    1.37406200
 H                  1.66358500    1.69429000    1.64705700
 H                  1.73126200    3.35516600    2.29602200
 H                  2.69046600    2.91790800    0.86603800
 Cu                -0.80174400    0.35723600    0.85784900
 Br                -2.56808400    0.56656200   -2.87853700
 C                  0.66607400   -0.29675400   -0.26155100
 C                  1.88770200   -0.66370500   -0.20827100
 H                 -1.21036100   -2.67457200    1.71633000
 C                  2.91150500   -1.23030500    0.65256500
 C                  3.77634000   -2.25363300    0.21406800
 C                  2.99648800   -0.81756200    1.99830400
 C                  3.93139400   -1.38960700    2.86145200
 C                  4.79779500   -2.39039400    2.40821600
 C                  4.70883000   -2.82385600    1.08120900
 H                  5.36696000   -3.61713800    0.71828400
 H                  3.69541400   -2.61197700   -0.81230700
 H                  2.29787100   -0.06824300    2.36748300
 H                  5.52990600   -2.83555900    3.08598400
 H                  3.97845600   -1.05368700    3.90038800
 N                  0.82365200   -0.06778500   -3.12710500
 C                  4.14435200   -0.02815800   -2.06232100
 C                  4.26034900    1.39395400   -1.55623200
 H                  4.77761900   -0.68613700   -1.45861300
 H                  4.49652600   -0.09878000   -3.10309900
 C                  3.53766000    2.43803700   -2.15565600
 C                  5.12174500    1.69139300   -0.49191600
 C                  5.28250700    3.00880600   -0.05057300
 C                  4.56837200    4.04322000   -0.66095400
 C                  3.68860700    3.75267200   -1.71003100
 H                  2.85465600    2.22495900   -2.98084100
 H                  3.11928200    4.55502700   -2.18508800
 H                  5.67391500    0.88241200   -0.00675700
 H                  4.68733600    5.07228100   -0.31414000
 H                  5.96116800    3.22503100    0.77786500
 N                  1.97507500   -0.24265300   -2.91473500
 N                  2.77799100   -0.57147400   -2.00504600
85
E.xyz
 Br                 0.99469100    3.35547600   -1.29070500
 C                  1.92051800    0.26630400    2.52039300
 N                  2.81806600   -0.56102800    1.96890700
 N                  1.99342800    1.45080100    1.89413900
 Cu                -0.35266100   -1.05327200    0.40517000
 C                  3.46834300    0.11230500    0.94708200
 H                  4.21440600   -0.35748400    0.31662000
 C                  2.95335300    1.37396100    0.90146800
 H                  3.14082200    2.20161900    0.22550700
 C                  3.10315500   -1.98357500    2.36361400
 C                  4.60810300   -2.09360900    2.63845800
 C                  2.30646100   -2.32432600    3.62293900
 C                  2.68073100   -2.88821200    1.20150900
 H                  5.20559400   -1.89420600    1.73747800
 H                  4.83732900   -3.11581800    2.97120900
 H                  4.91481600   -1.39237600    3.42863800
 H                  2.58650200   -1.67659400    4.46731700
 H                  2.53354700   -3.36149900    3.90515500
 H                  1.22338200   -2.25002700    3.44844500
 H                  1.60331300   -2.79569100    1.01268300
 H                  2.90427600   -3.93392200    1.45589300
 H                  3.21686500   -2.63798000    0.27595400
 C                  1.24739100    2.66638000    2.24427800
 H                  1.42752100    3.37497300    1.42301500
 H                  1.66584400    3.07894900    3.17118800
 C                 -0.24242400    2.46743300    2.38679900
 C                 -0.90130400    2.87019500    3.54879300
 N                 -0.90903800    1.96165000    1.33718600
 C                 -2.24413400    1.84344000    1.38325400
 C                 -2.97469200    2.26088400    2.49983600
 C                 -2.91073900    1.16768800    0.21028400
 H                 -4.06197700    2.17010700    2.49959100
 C                 -2.29362700    2.77183100    3.60083700
 H                 -2.83724000    3.09159400    4.49198800
 H                 -0.33195700    3.26578700    4.39096500
 H                 -2.84132800    0.08159800    0.38689700
 H                 -3.98955300    1.40665600    0.20789000
 N                 -2.25203300    1.46578900   -1.05859500
 C                 -2.51676100    2.84625300   -1.50751400
 H                 -1.79878300    3.08186000   -2.30372700
 H                 -2.25061500    3.51095600   -0.67225500
 C                 -3.94141000    3.14030900   -1.97755200
 H                 -4.20952700    2.55917000   -2.87315900
 H                 -4.02655900    4.20678500   -2.23771400
 H                 -4.69309800    2.93064800   -1.20064200
 C                 -2.54504600    0.43311900   -2.06771100
 H                 -3.62936700    0.37952100   -2.27866800
 H                 -2.27455100   -0.53220700   -1.61976300
 C                 -1.76662800    0.61246100   -3.36109100
 H                 -0.69056700    0.71111200   -3.15272900
 H                 -2.09146900    1.49564900   -3.93169300
 H                 -1.91562700   -0.27079700   -4.00055100
 Cu                -0.03104900    1.25137100   -0.44858200
 Br                -1.30017400   -1.28363300    2.58948200
 C                  0.76204600   -0.42711200   -0.95733600
 C                  1.56197600   -1.19168700   -1.70663300
 H                  1.22702300    0.02741100    3.31952500
 C                  2.83908900   -0.71207400   -2.30071500
 C                  3.87117500   -1.63062300   -2.56556100
 C                  3.07037100    0.65126500   -2.54760100
 C                  4.30486900    1.08574000   -3.03172900
 C                  5.33258200    0.16874400   -3.28039100
 C                  5.10750100   -1.19177700   -3.04670500
 H                  5.90089300   -1.91877100   -3.23829500
 H                  3.69032600   -2.69003700   -2.38435400
 H                  2.28375600    1.37817600   -2.34544800
 H                  6.30021000    0.51112900   -3.65531300
 H                  4.46283300    2.15191300   -3.21420700
 N                 -0.45901200   -2.72432200   -0.61490300
 C                 -1.56677000   -3.61572500   -0.24701300
 C                 -2.87374800   -3.11565600   -0.82333400
 H                 -1.63185900   -3.65615400    0.84923500
 H                 -1.33689600   -4.62307600   -0.62626100
 C                 -3.08438000   -3.14930200   -2.21078100
 C                 -3.85875000   -2.55218100   -0.00233200
 C                 -5.03664600   -2.03675000   -0.55523000
 C                 -5.24003700   -2.07938000   -1.93655000
 C                 -4.25910500   -2.63863600   -2.76479900
 H                 -2.31163900   -3.57017200   -2.85947200
 H                 -4.40990600   -2.67043600   -3.84661500
 H                 -3.68810900   -2.49932800    1.07506700
 H                 -6.15688700   -1.67280500   -2.37001000
 H                 -5.79352200   -1.59349900    0.09657600
 N                  0.36050100   -3.21216400   -1.48417800
 N                  1.32845000   -2.58189600   -1.98798500
85
TS_EF.xyz
 Br                 0.97781000    2.95590200   -1.20371900
 C                 -2.05989500    1.79756700    1.13908500
 N                 -2.73777200    2.52536200    0.24106600
 N                 -1.18254100    2.59904100    1.75945500
 Cu                 0.08714100   -0.71905000    0.91378300
 C                 -2.26160100    3.82578200    0.28059100
 H                 -2.63586300    4.60571300   -0.37184800
 C                 -1.28561800    3.87059200    1.23356000
 H                 -0.65753800    4.68950700    1.56859500
 C                 -3.79093100    2.00074700   -0.69328000
 C                 -4.88684700    3.06262200   -0.83097800
 C                 -3.12078900    1.72165400   -2.04499400
 C                 -4.37744100    0.72170100   -0.09206600
 H                 -5.30009300    3.33468900    0.15146500
 H                 -5.69848600    2.65158300   -1.44721100
 H                 -4.52549100    3.97236800   -1.33064100
 H                 -2.68169400    2.63799900   -2.46613000
 H                 -3.86667500    1.33408100   -2.75355600
 H                 -2.32481700    0.97223800   -1.93763500
 H                 -3.63380900   -0.08033800   -0.01111400
 H                 -5.17146000    0.35054800   -0.75293400
 H                 -4.81140800    0.91353700    0.90040700
 C                 -0.28826700    2.17840700    2.84197100
 H                 -0.71158600    1.25754500    3.26634200
 H                 -0.30758600    2.96725600    3.60284500
 C                  1.13886000    1.91121100    2.41918000
 C                  2.14477400    2.82062000    2.74847800
 N                  1.40891100    0.75205800    1.79321200
 C                  2.68422700    0.42645400    1.52527000
 C                  3.74421700    1.28455100    1.83654900
 C                  2.93374900   -0.88152000    0.81991300
 H                  4.76696700    0.98374500    1.60585800
 C                  3.46920600    2.50864600    2.43807900
 H                  4.27532600    3.20278500    2.68351200
 H                  1.89128900    3.75352600    3.25395100
 H                  2.84053700   -0.68871600   -0.25757500
 H                  3.98018700   -1.19235700    0.98345500
 N                  1.96507800   -1.92309300    1.15941200
 C                  2.09219100   -2.40565200    2.54684500
 H                  1.19697100   -3.00135000    2.77153400
 H                  2.02573600   -1.52413600    3.20145900
 C                  3.35500500   -3.20394000    2.86847600
 H                  3.35608600   -3.47226900    3.93629400
 H                  4.27387200   -2.62950200    2.67262500
 H                  3.41081500   -4.14025000    2.29218400
 C                  1.98886700   -2.97975000    0.12948100
 H                  2.97594800   -3.48265900    0.10654100
 H                  1.90720300   -2.43122300   -0.81688400
 C                  0.87887200   -4.00335500    0.27992000
 H                 -0.09105300   -3.49762000    0.37583000
 H                  1.02163000   -4.64757800    1.16078500
 H                  0.84563800   -4.65305700   -0.60761700
 Cu                 0.15020800    0.78033500   -1.07889200
 Br                -1.35646300   -1.23413600    2.91546500
 C                 -0.58623200   -0.95782100   -0.91677300
 C                 -1.50745400   -1.59423100   -1.68387400
 H                 -2.20842600    0.75080300    1.39828400
 C                 -2.74083300   -2.23726300   -1.16265800
 C                 -2.82858900   -2.76430800    0.13367700
 C                 -3.87988900   -2.28862300   -1.98956500
 C                 -5.07534200   -2.83326600   -1.52022400
 C                 -5.15685200   -3.34213700   -0.21855800
 C                 -4.02643100   -3.30682100    0.60298700
 H                 -4.07219900   -3.69906800    1.62190500
 H                 -1.96601000   -2.72121600    0.79340600
 H                 -3.81376800   -1.88186200   -2.99838100
 H                 -6.09494600   -3.76389000    0.15044600
 H                 -5.95221500   -2.85460300   -2.17223400
 N                  0.45794400   -0.52046100   -2.74964400
 C                  1.63400400    0.06177000   -3.43484600
 C                  2.95777400   -0.31338800   -2.81424900
 H                  1.53403200    1.15723400   -3.45690900
 H                  1.59198500   -0.31389500   -4.46988200
 C                  3.78947600    0.66257000   -2.24692900
 C                  3.39297000   -1.64798400   -2.83190700
 C                  4.63168900   -2.00032300   -2.29391100
 C                  5.45922000   -1.01811100   -1.73653500
 C                  5.03599700    0.31309600   -1.71578100
 H                  3.44098200    1.69616200   -2.20200600
 H                  5.67284200    1.08371600   -1.27499100
 H                  2.75065800   -2.41504200   -3.27203200
 H                  6.42923500   -1.29317100   -1.31578600
 H                  4.95506400   -3.04377300   -2.30987400
 N                 -0.36701900   -1.09891800   -3.56316500
 N                 -1.40127100   -1.65735400   -3.08276900
85
F.xyz
 Br                -0.76176700   -1.52243500   -2.37401900
 C                  2.41195600   -1.89846200   -0.92928300
 N                  3.21767000   -2.71197300   -0.23812600
 N                  3.16673500   -1.01924900   -1.60046100
 Cu                 0.89017200   -0.02335500    1.17163900
 C                  4.52827700   -2.32995300   -0.46547400
 H                  5.37244100   -2.83318800   -0.00776800
 C                  4.49631300   -1.26423300   -1.31957100
 H                  5.30022700   -0.67248000   -1.74584500
 C                  2.77637600   -3.84845500    0.63615300
 C                  3.55387800   -3.76807900    1.95498000
 C                  1.27839800   -3.69659300    0.90457000
 C                  3.07020900   -5.15530800   -0.11038000
 H                  4.62971900   -3.94114100    1.80839300
 H                  3.18316800   -4.54781500    2.63508800
 H                  3.41274500   -2.78407500    2.42399200
 H                  1.06533600   -2.72765700    1.38044100
 H                  0.95507900   -4.49342600    1.58742200
 H                  0.68111600   -3.78038700   -0.01466300
 H                  2.51539500   -5.19679000   -1.05961100
 H                  2.76346700   -6.00945700    0.51045800
 H                  4.14420100   -5.25643300   -0.32631600
 C                  2.63073700    0.01991100   -2.48394500
 H                  1.68262700   -0.35693000   -2.88704400
 H                  3.34605500    0.13667600   -3.30824800
 C                  2.37592900    1.36669000   -1.83684500
 C                  3.40856900    2.26521300   -1.57290200
 N                  1.08702000    1.69648200   -1.64336400
 C                  0.75918800    2.94908100   -1.30108200
 C                  1.73963700    3.91158600   -1.03304800
 C                 -0.71207200    3.30115200   -1.21818200
 H                  1.44571400    4.92201900   -0.74506700
 C                  3.08085500    3.55184600   -1.13543900
 H                  3.86698700    4.27598900   -0.91256200
 H                  4.44928800    1.97712500   -1.72952200
 H                 -0.93747600    3.58016200   -0.18056400
 H                 -0.88104900    4.21535800   -1.81929400
 N                 -1.60123000    2.20489600   -1.60703600
 C                 -1.64901300    2.01094700   -3.07670800
 H                 -2.08704800    1.02154000   -3.26577100
 H                 -0.60895500    1.94117000   -3.42104900
 C                 -2.39503200    3.07963500   -3.87435500
 H                 -1.99988900    4.09182400   -3.69448000
 H                 -3.47265000    3.09164100   -3.65117400
 H                 -2.28353800    2.87038800   -4.94952300
 C                 -2.93475700    2.35743700   -0.99508100
 H                 -3.44640100    3.25754100   -1.38673100
 H                 -2.77517700    2.53410100    0.07470000
 C                 -3.81539100    1.13003300   -1.16594900
 H                 -3.29354200    0.23332700   -0.80367100
 H                 -4.10390500    0.95615000   -2.21339300
 H                 -4.73833300    1.25037200   -0.57936200
 Cu                -0.52931100    0.42949100   -0.79799900
 Br                 3.10544800    0.12497000    1.82400400
 C                 -1.05565100    0.19770000    1.23737000
 C                 -1.61271500    1.26712100    1.98028200
 H                  1.32676200   -1.94212000   -1.01317700
 C                 -1.12712800    2.64053400    2.18902300
 C                 -2.04507500    3.66124800    2.50982600
 C                  0.23099000    2.98627300    2.06921200
 C                  0.65384200    4.30556300    2.23627500
 C                 -0.26941700    5.31218000    2.53540200
 C                 -1.62187800    4.98009800    2.67682500
 H                 -2.35372000    5.75641000    2.91358800
 H                 -3.09962800    3.40198300    2.61227200
 H                  0.97100400    2.21848400    1.83681800
 H                  0.06155500    6.34558800    2.66193800
 H                  1.71427700    4.54520100    2.12974900
 N                 -1.99366800   -0.78873700    1.46268600
 C                 -1.91687000   -2.19767500    1.07272600
 C                 -3.26655800   -2.79483400    0.75869400
 H                 -1.43653300   -2.75527500    1.89136600
 H                 -1.26593100   -2.23523100    0.19203600
 C                 -3.96395500   -3.52887100    1.72730400
 C                 -3.84504100   -2.61576200   -0.50667000
 C                 -5.10331300   -3.15258400   -0.79180900
 C                 -5.79583800   -3.87920100    0.18265000
 C                 -5.22109600   -4.06963100    1.44342400
 H                 -3.51884600   -3.67195500    2.71529900
 H                 -5.75387900   -4.63980100    2.20840600
 H                 -3.29196200   -2.06745200   -1.27187800
 H                 -6.77897200   -4.30050200   -0.04133900
 H                 -5.54283200   -3.00820700   -1.78198500
 N                 -3.01692300   -0.37290200    2.22038900
 N                 -2.79914800    0.87190600    2.52806200
85
TS_FA.xyz
 C                 -2.32604000    0.16863300    1.24014600
 N                 -3.52539500    0.42554400    1.81174100
 N                 -1.53597800   -0.24315600    2.26083000
 Cu                 0.48167300   -0.47669800   -1.32637900
 C                 -3.48182400    0.17646000    3.17964000
 H                 -4.33354900    0.31630500    3.83584900
 C                 -2.22210900   -0.25085700    3.46390500
 H                 -1.76443700   -0.55948300    4.39935900
 C                 -4.70239100    1.04843600    1.13411400
 C                 -5.98237300    0.35448600    1.61599000
 C                 -4.71202200    2.53945000    1.50437700
 C                 -4.56250900    0.88653400   -0.37822700
 H                 -5.93366800   -0.72493400    1.41818300
 H                 -6.84339300    0.77060400    1.07389600
 H                 -6.16434200    0.50981200    2.68899600
 H                 -4.80841800    2.68067800    2.59155200
 H                 -5.56063200    3.04155800    1.01663500
 H                 -3.78151200    3.02238600    1.16922200
 H                 -3.70859000    1.45454800   -0.76125200
 H                 -5.47114300    1.27168600   -0.86207400
 H                 -4.43907400   -0.16779100   -0.65718200
 C                 -0.12990300   -0.54900300    2.09851100
 H                  0.02945500   -0.98715400    1.10504500
 H                  0.15535200   -1.31993000    2.83121500
 C                  0.77857700    0.65196500    2.25096200
 C                  0.43320700    1.78779300    2.98366400
 N                  1.97669600    0.53977400    1.65583200
 C                  2.90141500    1.50143600    1.79893500
 C                  2.63903900    2.65423300    2.54426300
 C                  4.20731800    1.31879200    1.05533700
 H                  3.40704200    3.42205500    2.65127100
 C                  1.38103900    2.80447800    3.12546200
 H                  1.13996900    3.70337800    3.69641400
 H                 -0.55269600    1.87473000    3.43985400
 H                  4.11154000    1.86132000    0.10135100
 H                  5.02349900    1.80392500    1.62004600
 N                  4.49123600   -0.08418200    0.73217300
 C                  4.86383000   -0.87677400    1.92902200
 H                  4.81216400   -1.93959200    1.65207900
 H                  4.07252600   -0.72012300    2.67633600
 C                  6.22775000   -0.56927600    2.54542100
 H                  6.36016000   -1.17815600    3.45284800
 H                  6.32414800    0.48691400    2.84040100
 H                  7.05579100   -0.80978900    1.86171000
 C                  5.45373400   -0.18710100   -0.38316500
 H                  6.43467100    0.23768600   -0.09576700
 H                  5.05445500    0.44177500   -1.19148200
 C                  5.62047700   -1.60861400   -0.89700800
 H                  4.63875700   -2.03461700   -1.15952600
 H                  6.09992700   -2.27247600   -0.16189200
 H                  6.25007200   -1.60460100   -1.79957400
 Cu                 2.53259500   -0.76560400    0.12115500
 Br                 2.28391100    0.98464300   -2.04023700
 C                 -1.52382000   -0.11958700   -1.45507100
 C                 -1.71051100    1.06359600   -2.20496300
 H                 -1.82042200   -0.03726300   -0.16770000
 C                 -1.40912900    2.43237900   -1.78058600
 C                 -0.66969700    2.66791500   -0.60567600
 C                 -1.89532600    3.53668500   -2.50399200
 C                 -1.65340200    4.83758600   -2.05994900
 C                 -0.92810700    5.05937200   -0.88327400
 C                 -0.43839600    3.96774800   -0.15734100
 H                  0.13760500    4.12557600    0.75713200
 H                 -0.25550600    1.82554000   -0.05393000
 H                 -2.47412700    3.35741600   -3.41148400
 H                 -0.74188900    6.07850200   -0.53620500
 H                 -2.03805000    5.68526100   -2.63241400
 N                 -2.12260300   -1.05042700   -2.27960200
 C                 -2.23288400   -2.49139900   -2.05706700
 C                 -2.94583600   -2.80757100   -0.76379000
 H                 -1.21891200   -2.91620800   -2.05026000
 H                 -2.77755600   -2.88694900   -2.92342900
 C                 -2.21680600   -3.01794700    0.41407400
 C                 -4.34645900   -2.85186900   -0.71751800
 C                 -5.00743800   -3.09648000    0.48855400
 C                 -4.27316700   -3.28959400    1.66385300
 C                 -2.87708800   -3.25345200    1.62297200
 H                 -1.12557600   -2.99399100    0.37655400
 H                 -2.29833200   -3.40449100    2.53686600
 H                 -4.92204800   -2.69274900   -1.63312600
 H                 -4.79012900   -3.46946900    2.60922500
 H                 -6.09891700   -3.13584800    0.51167900
 N                 -2.59785700   -0.51165800   -3.40516100
 N                 -2.35588500    0.77202400   -3.36921100
 Br                 1.47425000   -2.75479900   -0.77635200
99
TS_FC.xyz
 Br                 1.56029700    0.55647900    1.38124700
 Cu                 0.54033300    2.72709100    0.60751100
 Cu                -0.31584500   -0.73088600    0.26919500
 Br                 2.12559200    4.51366800    0.60735500
 C                 -1.31378200    2.50533800    0.00546800
 C                 -0.10603700    0.21460700   -2.69159000
 C                  1.30322500    0.58026300   -2.89178600
 C                  1.88386100    1.62736000   -2.15690400
 C                  2.08829100   -0.07422800   -3.86064400
 C                  3.41772500    0.29835000   -4.06961700
 C                  3.98342800    1.34257700   -3.32792500
 C                  3.20672700    2.01084600   -2.37500300
 H                  3.61789500    2.83769600   -1.79176800
 H                  1.28229800    2.17621000   -1.43124200
 H                  1.64359500   -0.88259400   -4.44398100
 H                  5.02233800    1.63571900   -3.49595000
 H                  4.01637000   -0.22787000   -4.81694900
 N                 -2.12650200   -0.08557800   -2.03376800
 C                 -3.39339000   -0.12844900   -1.33472800
 C                 -3.92328500   -1.51850300   -1.06042900
 H                 -4.12316500    0.44023300   -1.93169500
 H                 -3.25759500    0.41944200   -0.39420100
 C                 -5.02281600   -1.65362500   -0.19787900
 C                 -3.35553700   -2.66491600   -1.62713600
 C                 -3.87052100   -3.92952900   -1.32437300
 C                 -4.95582600   -4.06075200   -0.45493200
 C                 -5.53488600   -2.91596700    0.10598000
 H                 -5.46918500   -0.76089100    0.24873300
 H                 -6.38331900   -3.00844100    0.78793000
 H                 -2.49954100   -2.57172900   -2.29551700
 H                 -5.35001700   -5.05029900   -0.21295600
 H                 -3.40952800   -4.81696700   -1.76250000
 N                 -2.10976900   -0.29031300   -3.36273000
 N                 -0.88366100   -0.12388600   -3.76418500
 C                 -6.10149500    2.99366300    1.01840800
 C                 -4.74390200    2.67883400    1.02181100
 C                 -6.61705800    3.88151200    0.06653500
 H                 -6.76285000    2.54417300    1.76275400
 C                 -5.76442000    4.45401800   -0.88471100
 H                 -7.68159700    4.12648300    0.06587000
 C                 -4.40565900    4.14222700   -0.89033100
 H                 -6.16338400    5.14689000   -1.62923300
 C                 -3.87126000    3.24633500    0.06372000
 H                 -3.74012700    4.58309000   -1.63488700
 H                 -4.34097800    1.98557800    1.76130400
 C                 -2.49461800    2.88742000    0.04051500
 C                 -0.88833300    0.21109300   -1.51188100
 H                 -0.92593100    1.35826800   -0.54719200
 C                  3.52849700   -1.24044600   -0.48027500
 N                  4.47730900   -1.39842200    0.45108300
 N                  2.83839300   -2.38542000   -0.58459800
 C                  4.37664700   -2.68056000    0.96731100
 H                  5.03346200   -3.04982000    1.74728800
 C                  3.35040400   -3.30071500    0.31796300
 H                  2.94553300   -4.30199500    0.42114800
 C                  5.46541100   -0.37195000    0.93134800
 C                  6.87119700   -0.91201700    0.64233300
 C                  5.23314200    0.93868700    0.18267300
 C                  5.23599200   -0.17080400    2.43499800
 H                  7.06349000   -1.85613300    1.17250400
 H                  7.61702600   -0.17821100    0.97962900
 H                  7.00973100   -1.07924800   -0.43613300
 H                  5.38609800    0.81980900   -0.89838700
 H                  5.95998500    1.67844400    0.54493800
 H                  4.22448500    1.33462200    0.36418000
 H                  4.20302400    0.15490300    2.62182900
 H                  5.92424000    0.60368400    2.80244700
 H                  5.43026600   -1.09074500    3.00534500
 C                  1.72813800   -2.63199600   -1.51943300
 H                  2.12581400   -3.13280300   -2.41196400
 H                  1.32705600   -1.65685400   -1.80919100
 C                  0.64942100   -3.45992500   -0.87188900
 C                  0.53253700   -4.82535100   -1.12567800
 N                 -0.15535300   -2.82405800   -0.00045700
 C                 -1.07469800   -3.52101700    0.68252600
 C                 -1.22444700   -4.90226800    0.50874600
 C                 -1.99619700   -2.75207800    1.59616500
 H                 -1.97620200   -5.43981000    1.08830600
 C                 -0.42517100   -5.56003600   -0.41954800
 H                 -0.53442100   -6.63306100   -0.58753500
 H                  1.19335300   -5.30685100   -1.84785200
 H                 -2.88595100   -2.48173000    1.01184400
 H                 -2.35290000   -3.42219800    2.39895800
 N                 -1.39856200   -1.52169300    2.11071100
 C                 -0.35670800   -1.81164100    3.12298700
 H                  0.19510300   -0.88178600    3.30427800
 H                  0.36580200   -2.49362700    2.65033000
 C                 -0.84143800   -2.40428100    4.44560000
 H                 -1.37428400   -3.35879200    4.31534800
 H                 -1.50587200   -1.71624300    4.99028600
 H                  0.02865200   -2.60110700    5.09083300
 C                 -2.44708700   -0.59870600    2.58760200
 H                 -3.07517600   -1.08782200    3.35877100
 H                 -3.11281400   -0.40804200    1.73277100
 C                 -1.90766000    0.72001300    3.11832700
 H                 -1.25354200    1.20204400    2.37970800
 H                 -1.34208500    0.59212300    4.05283700
 H                 -2.74594000    1.39974500    3.33279600
 H                  3.33110200   -0.34325300   -1.05770700
17
benzyl-azide.xyz
 N                  2.22286800   -0.76749800    0.09824700
 N                  2.39088300    0.38718100    0.46658700
 N                  2.62381700    1.42067600    0.88505200
 C                  1.17345700   -1.00769800   -0.92652100
 C                 -0.18123500   -0.49320800   -0.50371600
 H                  1.15675800   -2.09554900   -1.06596200
 H                  1.48350300   -0.54798400   -1.87983600
 C                 -2.21664900   -0.74745700    0.80059000
 C                 -0.98894000   -1.24707700    0.36159200
 C                 -2.65015500    0.51564200    0.38130300
 C                 -1.85093300    1.27478700   -0.47805200
 C                 -0.62160800    0.77261300   -0.91640700
 H                 -0.65076700   -2.23286800    0.69181100
 H                 -2.83960300   -1.34541900    1.47005300
 H                 -3.61170400    0.90603700    0.72302100
 H                 -2.18519500    2.26052100   -0.81016700
 H                  0.00041100    1.36713100   -1.59086100
14
phenyl-acetylene.xyz
 C                  2.02710600   -0.00002300    0.00002900
 C                  3.24220200    0.00000600   -0.00008500
 C                  0.59427000   -0.00003500    0.00003100
 C                 -0.12056100    1.21571500    0.00004600
 C                 -0.12050200   -1.21565300    0.00004500
 C                 -1.51528700    1.21085400   -0.00000800
 C                 -2.21642400   -0.00003500   -0.00005500
 C                 -1.51537600   -1.21082100   -0.00000600
 H                  0.42843000   -2.15920000    0.00009800
 H                 -2.05893400   -2.15835600   -0.00000600
 H                 -3.30878500    0.00006900   -0.00013500
 H                 -2.05906500    2.15826700   -0.00001200
 H                  0.42854700    2.15915700    0.00010600
 H                  4.31723900    0.00001100   -0.00004000
31
1-benzyl-4-phenyl-1H-1,2,3-triazole.xyz
 C                  1.34633200   -0.63230300    0.19639400
 C                  0.22895400   -0.21955400    0.91293600
 C                  2.66253200    0.00097600    0.04503700
 N                 -0.68764900   -1.19341900    0.70173200
 N                 -0.19238300   -2.14965000   -0.09925200
 N                  1.02729500   -1.82057500   -0.40301800
 C                 -2.07460300   -1.24668600    1.14964000
 C                 -2.96446200   -0.29170200    0.38320100
 H                 -2.10214400   -1.02839400    2.22552900
 H                 -2.39027300   -2.28925700    1.00430700
 C                 -3.83431400    0.53155100   -1.72916400
 C                 -3.01110400   -0.34314200   -1.01843100
 C                 -4.62280400    1.46570400   -1.04633100
 C                 -4.58039200    1.52154200    0.34896300
 C                 -3.75076500    0.64772700    1.06033700
 H                 -2.39348700   -1.07064800   -1.55129900
 H                 -3.86318900    0.48444200   -2.82033700
 H                 -5.26728700    2.14978900   -1.60336000
 H                 -5.18992600    2.25060600    0.88797700
 H                 -3.71385500    0.69761100    2.15166500
 H                  0.01911100    0.65099700    1.52664100
 C                  2.96858200    1.20918300    0.69683300
 C                  4.22327400    1.80103700    0.54293000
 H                  2.22225600    1.69212000    1.33124600
 C                  5.19389900    1.19721100   -0.26368000
 H                  4.44442200    2.73949800    1.05683100
 C                  3.64472800   -0.59888100   -0.76376900
 C                  4.89827300   -0.00487300   -0.91564500
 H                  6.17563900    1.66131900   -0.38310800
 H                  5.65028200   -0.48348500   -1.54768200
 H                  3.40883200   -1.53581400   -1.27014800
31
1-benzyl-5-phenyl-1H-1,2,3-triazole.xyz
 C                 -2.81645700   -0.79130100   -0.90565000
 C                 -1.65111500   -0.66041600   -0.16384800
 H                 -3.08175000   -1.56554600   -1.62222700
 N                 -1.87204400    0.46729400    0.57277400
 N                 -3.07766100    0.99391600    0.29577900
 N                 -3.65325500    0.23158800   -0.58831100
 C                 -0.93761900    1.18788200    1.43397500
 C                  0.32099200    1.57125300    0.68685300
 H                 -0.69836200    0.57752300    2.31454200
 H                 -1.49092700    2.07260700    1.77785100
 C                  1.38308200    2.60880400   -1.23445700
 C                  0.23012900    2.28213900   -0.51865300
 C                  2.64057700    2.22904800   -0.75048800
 C                  2.73707400    1.52433600    0.45230800
 C                  1.58054700    1.19506300    1.16601400
 H                 -0.75224600    2.56923300   -0.90278600
 H                  1.30149500    3.15997900   -2.17426400
 H                  3.54280100    2.48025000   -1.31307600
 H                  3.71458800    1.21913100    0.83287700
 H                  1.65690100    0.62483800    2.09458600
 C                 -0.40575000   -1.44248200   -0.12354700
 C                  0.31221400   -1.66764500   -1.30972100
 C                  1.51528200   -2.37561600   -1.28185200
 H                 -0.06765100   -1.26361700   -2.25024200
 C                  0.09259000   -1.95325000    1.08672900
 C                  1.29604000   -2.65940700    1.11167100
 H                 -0.46862500   -1.80326900    2.01113000
 C                  2.01268500   -2.86802000   -0.07111000
 H                  1.67501500   -3.05012800    2.05867500
 H                  2.07072000   -2.53634800   -2.20858900
 H                  2.95712100   -3.41655700   -0.04951400
31
TS_1-4.xyz
 C                  1.47440100   -0.82869400    0.46588700
 C                  0.61518500   -1.48159000    1.08574600
 C                  2.72137100   -0.14777900    0.21885200
 N                 -0.97031400   -1.85068500   -0.26152900
 N                 -0.53007800   -1.17437100   -1.21572800
 N                  0.42586400   -0.60836200   -1.55635800
 C                 -2.38981300   -1.84827700    0.07723100
 C                 -3.02226200   -0.47319600    0.14549500
 H                 -2.43989500   -2.34721800    1.05854300
 H                 -2.94425500   -2.49237100   -0.62478300
 C                 -4.90550100    0.99775000   -0.30565100
 C                 -4.30325900   -0.26214900   -0.38160500
 C                 -4.22736600    2.06344300    0.29260200
 C                 -2.94518400    1.86172900    0.81542100
 C                 -2.34660200    0.60180700    0.74394500
 H                 -4.83383600   -1.09037500   -0.85907900
 H                 -5.90455900    1.14755800   -0.72198900
 H                 -4.69413600    3.04971200    0.34825400
 H                 -2.40779400    2.69084300    1.28209800
 H                 -1.34375700    0.45135800    1.14978000
 H                  0.14402100   -1.99573100    1.90721300
 C                  3.93175900   -0.72556000    0.65625500
 C                  5.14615100   -0.07144400    0.44469000
 H                  3.90815500   -1.69321700    1.16128600
 C                  5.17555600    1.17255700   -0.19451300
 H                  6.07527800   -0.53492200    0.78505400
 C                  2.76373600    1.10065000   -0.43311900
 C                  3.97976500    1.75585600   -0.62800500
 H                  6.12684100    1.68494300   -0.35568900
 H                  3.99529000    2.72672700   -1.12908000
 H                  1.83272700    1.54600500   -0.78568500
31
TS_1-5.xyz
 C                 -1.12228600    2.48730200   -1.32309800
 C                 -1.45389800    1.47039400   -0.68753800
 H                 -1.20142400    3.25401600   -2.07522200
 N                  0.10846600    1.48640300    0.90774100
 N                  0.75167700    2.43708300    0.41948500
 N                  0.65327000    3.24721100   -0.41631700
 C                  0.76849000    0.34224200    1.52001600
 C                  1.83270300   -0.30688300    0.65998500
 H                 -0.04914700   -0.36866200    1.71981700
 H                  1.18338300    0.62283500    2.50233000
 C                  4.02628300   -1.33478400    0.44475000
 C                  3.04817000   -0.71192800    1.22682400
 C                  3.79990500   -1.55307700   -0.91702400
 C                  2.59037500   -1.14621400   -1.49143600
 C                  1.61307600   -0.52798300   -0.70857600
 H                  3.23235300   -0.53631300    2.29014300
 H                  4.96996100   -1.64403300    0.90060800
 H                  4.56434500   -2.03566200   -1.53061600
 H                  2.40681800   -1.31195400   -2.55580100
 H                  0.67262300   -0.21026200   -1.16216900
 C                 -2.14464800    0.26039400   -0.31896700
 C                 -2.32318400   -0.75592400   -1.27921700
 C                 -2.99356000   -1.93362800   -0.94468700
 H                 -1.92856100   -0.61372100   -2.28708900
 C                 -2.65446200    0.06682000    0.98032300
 C                 -3.33101000   -1.10895800    1.30442500
 H                 -2.50772100    0.84646300    1.72941900
 C                 -3.50063400   -2.11464100    0.34586400
 H                 -3.72389700   -1.24440900    2.31477900
 H                 -3.11982300   -2.71477300   -1.69794500
 H                 -4.02471600   -3.03717900    0.60552000
